# Supplementary material for: Prevalence and Time Trends of Low Serum B12 Levels and Inadequate B12 Dietary Intake in Lebanese Adults amidst the Food Insecurity Situation: Findings from a Nationally Representative Cross-Sectional Study
Source: Nutrients. 2024 Jan 10;16(2):226. doi: 10.3390/nu16020226 (PMC10818865; doi:10.3390/nu16020226)
Supplement: Supplementary file 1 [file nutrients-16-00226-s001.zip]

Archive with 1 entries (1 files):
- nutrients-2790518-supplementary.pdf
